# Supplementary material for: General route to design polymer molecular weight distributions through flow chemistry
Source: Nat Commun. 2020 Jun 18;11:3094. doi: 10.1038/s41467-020-16874-6 (PMC7303143; doi:10.1038/s41467-020-16874-6)
Supplement: Supplementary file 4 — Supplementary Code 1 [file 41467_2020_16874_MOESM4_ESM.zip]

Archive with 1 entries (1 files):
- Prediction_of_MWD.m
