# Supplementary material for: General route to design polymer molecular weight distributions through flow chemistry
Source: Nat Commun. 2020 Jun 18;11:3094. doi: 10.1038/s41467-020-16874-6 (PMC7303143; doi:10.1038/s41467-020-16874-6)
Supplement: Supplementary file 4 — Supplementary Code 1 [file 41467_2020_16874_MOESM4_ESM.zip › Prediction_of_MWD.m]

function Prediction_of_MWD
close all; clear all;  clc
%% Inputs
m = 50000; % Resolution
n = 500; % Number of drops
D = @(x) 1.03; % Dispersity for each drop 
Option_Expt = 'no';  % 'yes' or 'no'
Option_Saving = 'no';  % 'yes' or 'no'
%%%%%%%%%%%%%%%%%%%%%%%%%%%%%%%%%%%%%%%%%%%%%%%%%%%%%%%%%%%%%%%%%%%%%%%%%%
%% Design profile    
Mn = logspace(2,6.3,m)'; Mn_profile = zeros(m,1);
    for i = 1:m
        Mn_profile(i,1) = profile(Mn(i,1));
    end
%% Calculating Predicted profile
[Mn_predict] = Cal_Pred_Profile(Mn,Mn_profile,m,n,D);
[Mn_pre, D_pre] = Cal_MnandDispersity(Mn,Mn_predict);
    fprintf('\nPredicted M_n (g/mol) = %8.0f; D = %1.2f',Mn_pre,D_pre)
%% Import Data profile
if strcmp('yes',Option_Expt)
    Mn_profile_Expt = Exp_profile_input;
end
%% Plotting/Saving
if strcmp('yes',Option_Expt)
    plotting(Mn,Mn_profile,Mn_predict,Mn_profile_Expt,Option_Saving,Option_Expt)
else
    plotting(Mn,Mn_profile,Mn_predict,[],Option_Saving,Option_Expt)
end
fprintf('\n  \n Done')
end
 
%% Theoretical Profile
function out = profile(x)   %%%% Change this!  x = Mn(g/mol); Intensity can be anything positive value! %%%%
%% ROMP MWD
%     if x<2000
%         out = 0;
%     elseif x>2000 && x<8000
%         out = 0.5;
%     elseif x>8000 && x<30000
%         out = 1;
%     elseif x>30000 && x<80000
%         out = 0;
%     elseif x>80000 && x<200000
%         out = (1/(log10(200000)-log10(80000)))*(log10(x)-log10(80000));
%     elseif x>200000 && x<400000
%         out = (1/(log10(200000)-log10(400000)))*(log10(x)-log10(400000));
%     else
%         out = 0;
%     end
%% Square 
    if x<1500
        out = 0;
    elseif x>1500 && x<25000
        out = 1;
    else
        out = 0;
    end
%% Triangle
%     if x<1500
%         out = 0;
%     elseif x>1500 && x<25000
%         out = (1/(log10(25000)-log10(1500)))*(log10(x)-log10(1500));
%         %out = (1/(log10(1500)-log10(25000)))*(log10(x)-log10(25000)); %Flipped 
%     else
%         out = 0;
%     end
%% Continous Function
%     Profile_fun = @(x) (1-((log10(x)-log10(31600))^2)/.99)^(1/2); 
%     out=real(feval(Profile_fun,x));
end
%% Predicted Profile
function [Mn_predict] = Cal_Pred_Profile(Mn,Mn_profile,m,n,D)
% Cummulative
Mn_vs_repeat_profile_cum = cumtrapz(log10(Mn),Mn_profile);
Mn_vs_repeat_profile_cum = Mn_vs_repeat_profile_cum./Mn_vs_repeat_profile_cum(end,1);
% Picking the Mn for each drop
n_cum_points=linspace(0.001,.999,n)'; n_Mn=zeros(n,1); 
for i=1:n
    [~,n_cum_index]=min(abs(Mn_vs_repeat_profile_cum-n_cum_points(i,1)));
    n_Mn(i,1)=Mn(n_cum_index,1);
end
% Calculating log-normal curve for each drop
distributions =zeros(m,n);
Mn_log = log(Mn);
    for i=1:n
            options = optimoptions(@fsolve,'Display','off');
        log_var(1) = log(n_Mn(i,1));
        log_var(2) = fsolve(@(x)  x - (log(feval(D,exp(log_var(1)+ x^2/2))))^(1/2) ,0.3, options);
        for ii = 1:m
            distributions(ii,i)=(1/(Mn(ii,1)*log_var(2)*(2*pi)^(1/2)))*exp(-1/2*((Mn_log(ii,1)-log_var(1)).^2./(log_var(2))^2));
        end
            % Normailize to log scale
            Int=trapz(log10(Mn),distributions(:,i));
            distributions(:,i)=distributions(:,i)/Int;
    end
    cum_distributions = sum(distributions,2);
    Mn_predict = cum_distributions./max(cum_distributions);
end
%% Calculate Mn and Mw/Mn for predicted profile
function [Mn,D] = Cal_MnandDispersity(MW_in,hi_in)
if MW_in(1,1)> MW_in(round(length(MW_in)/2),1)
    MW_in = flip(MW_in);
    hi_in = flip(hi_in);
end
[~,high_bound] = min(abs(MW_in-1500000));
[~,low_bound] = min(abs(MW_in-600));
MW = MW_in(low_bound:high_bound,1);
hi = hi_in(low_bound:high_bound,1);
l = length(MW); 
hi_d_mi = zeros(l,1); hi_m_mi = zeros(l,1);
for index = 1:l
    hi_d_mi(index,1) = hi(index,1)/MW(index,1);
    hi_m_mi(index,1) = hi(index,1)*MW(index,1);
end
Mn = sum(hi)/sum(hi_d_mi);
Mw = sum(hi_m_mi)/sum(hi);
D = Mw/Mn;
end
%% Experimental Profile
function out = Exp_profile_input
var_name = who('-file','MATLAB_Data.mat');
load('MATLAB_Data.mat',char(var_name)); % A single Matrix with column 1 Mn and column 2 normalized  population
eval(['out = ',char(var_name),';']);
end
%% Plotting/Saving
function plotting(Mn,Mn_profile,Mn_predict,Mn_profile_Expt,Option_Saving,Option_Expt)
f1=figure;
if strcmp('yes',Option_Expt)
    subplot(1,2,1)
        hold on
        plot(Mn,Mn_profile,'k','LineWidth',3)
        plot(Mn,Mn_predict,'-b','LineWidth',1.5)
            xlabel('MW (g/mol)','FontSize',14)
            ylabel('normalized population','FontSize',14)
            axis([500,5000000,0,1.05])
            set(gca, 'XScale', 'log')
            grid, box on
            legend1=legend('Design','Predicted');
            set(legend1,'Location','Best');
        hold off     
 
     subplot(1,2,2)
        hold on
        plot(Mn,Mn_profile,'k','LineWidth',3)
        plot(Mn,Mn_predict,'-b','LineWidth',1.5)
        plot(Mn_profile_Expt(:,1),Mn_profile_Expt(:,2),'-r','LineWidth',1.5)
            xlabel('MW (g/mol)','FontSize',14)
            ylabel('normalized population','FontSize',14)
            axis([500,5000000,0,1.05])
            set(gca, 'XScale', 'log')
            grid, box on
            legend1=legend('Design','Predicted','Experimental');
            set(legend1,'Location','Best');
        hold off    
else
        hold on
        plot(Mn,Mn_profile,'k','LineWidth',3)
        plot(Mn,Mn_predict,'-b','LineWidth',1.5)
            xlabel('MW (g/mol)','FontSize',14)
            ylabel('normalized population','FontSize',14)
            axis([500,5000000,0,1.05])
            set(gca, 'XScale', 'log')
            grid, box on
            legend2=legend('Design','Predicted');
            set(legend2,'Location','Best');
    hold off 
end
    
if strcmp('yes',Option_Saving)
    set(gcf,'PaperPosition',[0 0 10 3])  % width height
    print(f1,'-r300','-djpeg','Figure.jpg')
    save('Predicted_Profile.mat','Mn','Mn_predict')
end
end
